# Supplementary material for: Antimicrobial and Virucidal Potential of Morpholinium-Based Ionic Liquids
Source: Int J Mol Sci. 2023 Jan 14;24(2):1686. doi: 10.3390/ijms24021686 (PMC9863300; doi:10.3390/ijms24021686)
Supplement: Supplementary file 1 [file ijms-24-01686-s001.zip]

Archive with 1 entries (1 files):
- ijms-2120778-supplementary.pdf
